# Supplementary material for: Integrating Genomic and Chromosomal Data: A Cytogenetic Study of Transancistrus santarosensis (Loricariidae: Hypostominae) with Characterization of a ZZ/ZW Sex Chromosome System
Source: Genes (Basel). 2023 Aug 22;14(9):1662. doi: 10.3390/genes14091662 (PMC10531053; doi:10.3390/genes14091662)
Supplement: Supplementary file 1 [file genes-14-01662-s001.zip]

Archive with 3 entries (3 files):
- FigS1.pdf
- TableS1-final.pdf
- TableS2.pdf
